# Supplementary material for: Hospitalization costs of injury in elderly population in China: a quantile regression analysis
Source: BMC Geriatr. 2023 Mar 14;23:143. doi: 10.1186/s12877-023-03729-0 (PMC10013238; doi:10.1186/s12877-023-03729-0)
Supplement: Supplementary file 5 — Additional file 5: Table S2. Multivariable quantile regression on hospitalization costs of non-surgical patients: Adjusting for the time factor. [file 12877_2023_3729_MOESM5_ESM.xlsx]

## Sheet: Sheet1
Table S2 Multivariable quantile regression on hospitalization costs of non-surgical patients: Adjusting for the time factor
	Overall		Quantile regression (Ln (Hospitalization costs))
			10th percentile		25th percentile		50th percentile		75th percentile		90th percentile
	coeff	95%CI	coeff	95%CI	coeff	95%CI	coeff	95%CI	coeff	95%CI	coeff	95%CI
Age (ref≥90)
65-69	0	(-0.29-0.28)	0.24	(-0.52-1.01)	0.05	(-0.30-0.40)	-0.11	(-0.49-0.28)	-0.12	(-0.46-0.23)	-0.44*	(-0.79--0.08)
70-74	0.02	(-0.27-0.30)	0.36	(-0.39-1.11)	0.07	(-0.28-0.41)	-0.15	(-0.52-0.22)	-0.13	(-0.46-0.20)	-0.37*	(-0.74--0.01)
75-79	0.03	(-0.25-0.31)	0.37	(-0.38-1.13)	0.05	(-0.29-0.39)	-0.14	(-0.53-0.24)	-0.08	(-0.44-0.27)	-0.32	(-0.66-0.07)
80-84	0	(-0.28-0.28)	0.34	(-0.42-1.10)	0.07	(-0.28-0.41)	-0.15	(-0.52-0.22)	-0.12	(-0.46-0.22)	-0.29	(-0.66-0.07)
85-89	0	(-0.29-0.29)	0.32	(-0.53-1.17)	0.09	(-0.28-0.45)	-0.2	(-0.60-0.21)	-0.12	(-0.51-0.27)	-0.38*	(-0.75--0.01)
Gender: Male (ref=Female)	0.13***	(0.06-0.20)	0.1	(-0.01-0.21)	0.16***	(0.07-0.24)	0.17***	(0.11-0.24)	0.11**	(0.04-0.18)	0.13**	(0.05-0.21)
Medical Payment type(ref=Other)
Basic Medical Insurance	0.12*	(0.03-0.21)	0.24**	(0.07-0.40)	0.11*	(0.00-0.23)	0.05	(-0.06-0.17)	0.01	(-0.08-0.10)	0.03	(-0.07-0.21)
Entire self-pay	-0.1	(-0.20-0.00)	-0.12	(-0.28-0.04)	-0.13*	(-0.26--0.00)	-0.13*	(-0.25--0.02)	-0.11	(-0.21-0.00)	-0.02	(-0.15-0.11)
Cause of injury (ref=Other)
Falls (W00-W19)	0.04	(-0.07-0.15)	-0.05	(-0.23-0.13)	0.09	(-0.05-0.22)	0.1	(-0.03-0.23)	0.07	(-0.04-0.18)	-0.01	(-0.17-0.15)
Transport accidents (V01-V99)	0.04	(-0.07-0.16)	0	(-0.20-0.20)	0.08	(-0.06-0.22)	0.05	(-0.09-0.18)	0.02	(-0.12-0.16)	0.05	(-0.13-0.22)
Exposure to inanimate mechanical forces (W20-W49)	0	(-0.27-0.27)	-0.09	(-0.69-0.52)	-0.14	(-0.50-0.22)	-0.04	(-0.44-0.37)	0.15	(-0.29-0.58)	0.12	(-0.57-0.80)
Exposure to animate mechanical forces (W50-W64)	-0.22	(-0.46-0.02)	-0.41	(-0.82-0.00)	-0.28	(-0.73-0.17)	-0.11	(-0.38-0.16)	-0.3	(-0.61-0.01)	-0.02	(-0.65-0.62)
Type of injury (ref=Other)
Injuries to the head (S00-S09)	-0.01	(-0.12-0.10)	-0.07	(-0.24-0.10)	0.04	(-0.09-0.17)	-0.09	(-0.20-0.03)	-0.04	(-0.15-0.07)	0.05	(-0.08-0.19)
Injuries to the hip and thigh (S70-S79)	0.07	(-0.06-0.20)	-0.02	(-0.23-0.19)	0.13	(-0.04-0.31)	0.03	(-0.11-0.18)	0.09	(-0.04-0.22)	0.14	(-0.02-0.30)
Injuries to the abdomen, lower back, lumbar spine and pelvis (S30-S39)	0.05	(-0.09-0.18)	-0.02	(-0.23-0.19)	0.13	(-0.03-0.30)	-0.01	(-0.17-0.15)	0.11	(-0.05-0.26)	0.15	(-0.02-0.31)
Injuries to the thorax (S20-S29)	0.19**	(0.05-0.32)	0.1	(-0.09-0.30)	0.23**	(0.06-0.40)	0.15*	(0.00-0.30)	0.24***	(0.11-0.37)	0.20*	(0.05-0.35)
Injuries to the knee and lower leg (S80-S89)	0.03	(-0.14-0.19)	0	(-0.34-0.33)	0.23	(-0.02-0.49)	0.05	(-0.12-0.22)	0.01	(-0.16-0.18)	0.03	(-0.21-0.26)
ISS (ref<16)
16-24	0.23***	(0.12-0.33)	0.32**	(0.11-0.52)	0.20**	(0.06-0.34)	0.28***	(0.16-0.40)	0.22***	(0.12-0.32)	0.15*	(0.03-0.27)
≥25	0.24*	(0.02-0.46)	0.42	(-0.36-1.19)	0.23	(-0.10-0.57)	0.28	(-0.06-0.62)	0.44**	(0.16-0.72)	0.17	(-0.31-0.64)
Multimorbidity (ref=no NCD)
one NCD	0.15**	(0.06-0.24)	0.25**	(0.09-0.41)	0.20***	(0.11-0.29)	0.10*	(0.00-0.20)	0.08*	(0.00-0.17)	0.15*	(0.04-0.27)
two NCD	0.21***	(0.11-0.31)	0.24*	(0.05-0.43)	0.27***	(0.15-0.39)	0.20***	(0.10-0.30)	0.13**	(0.03-0.23)	0.18**	(0.06-0.30)
three or more NCD	0.43***	(0.32-0.54)	0.43***	(0.22-0.63)	0.46***	(0.32-0.61)	0.43***	(0.31-0.55)	0.37***	(0.25-0.49)	0.38***	(0.27-0.49)
CCI ≥3 (ref<3)	0.02	(-0.09-0.14)	-0.06	(-0.27-0.16)	-0.01	(-0.16-0.15)	-0.03	(-0.16-0.09)	-0.01	(-0.10-0.11)	-0.08	(-0.21-0.05)
LOS (ref≤7)
8-14	0.82***	(0.74-0.90)	0.95***	(0.81-1.09)	0.87***	(0.78-0.96)	0.72***	(0.65-0.80)	0.71***	(0.63-0.79)	0.69***	(0.60-0.77)
15-28	1.37***	(1.27-1.46)	1.42***	(1.27-1.57)	1.38***	(1.26-1.49)	1.27***	(1.18-1.37)	1.28***	(1.19-1.38)	1.29***	(1.16-1.43)
≥29	2.02***	(1.89-2.15)	2.00***	(1.75-2.26)	1.98***	(1.80-2.17)	2.02***	(1.83-2.21)	1.97***	(1.82-2.12)	2.00***	(1.85-2.22)
Mode of admission: Emergency admission (ref=Outpatient admission)	0.03	(-0.03-0.10)	0.1	(-0.02-0.21)	0.07	(-0.01-0.15)	0.07*	(0.00-0.13)	-0.03	(-0.09-0.04)	0.02	(-0.06-0.10)
Admission status (ref=General status)
Critically ill status	-0.06	(-0.29-0.16)	-0.1	(-0.99-0.79)	-0.04	(-0.38-0.30)	-0.12	(-0.37-0.14)	-0.17	(-0.53-0.19)	0.1	(-0.38-0.58)
Urgent status	-0.02	(-0.12-0.08)	-0.02	(-0.20-0.15)	-0.03	(-0.14-0.07)	-0.06	(-0.17-0.05)	0	(-0.11-0.11)	0.09	(-0.05-0.22)
Transferring to other departments, Yes (ref=No)	0.22**	(0.06-0.38)	0.14	(-0.12-0.39)	0.17	(-0.06-0.40)	0.19	(-0.02-0.40)	0.27**	(0.09-0.46)	0.25*	(0.05-0.45)
Intensive care, Yes (ref=No)	0.50***	(0.30-0.70)	0.78***	(0.54-1.01)	0.73***	(0.53-0.92)	0.53***	(0.39-0.66)	0.33***	(0.16-0.49)	0.11	(-0.21-0.43)
Admission to ICU, Yes (ref=No)	0.16	(-0.13-0.46)	0.29	(-0.45-1.03)	0.02	(-0.36-0.40)	0.07	(-0.30-0.44)	0.27	(-0.22-0.76)	0.66*	(0.17-1.15)
Blood transfusion, Yes (ref=No)	0.49***	(0.26-0.72)	0.83***	(0.31-1.34)	0.65***	(0.44-0.85)	0.41***	(0.25-0.57)	0.34*	(0.09-0.60)	0.21	(-0.14-0.56)
Rescue, Yes (ref=No)	0.20*	(0.04-0.35)	0.02	(-0.32-0.36)	0.12	(-0.14-0.39)	0.22*	(0.00-0.45)	0.32***	(0.17-0.47)	0.26***	(0.12-0.40)
Usage of the ventilator, Yes (ref=No)	0.46***	(0.20-0.72)	0.11	(-0.59-0.81)	0.59**	(0.17-1.01)	0.47**	(0.19-0.75)	0.41*	(0.05-0.76)	0.31	(-0.10-0.71)
In-hospital mortality, Yes (ref=No)	-0.12	(-0.33-0.10)	-0.01	(-0.66-0.63)	-0.29	(-0.73-0.15)	-0.09	(-0.41-0.22)	0.04	(-0.25-0.33)	0.16	(-0.08-0.41)
Time (year)	-0.01	(-0.04-0.01)	-0.02	(-0.07-0.03)	0.01	(-0.02-0.04)	-0.01	(-0.03-0.02)	-0.02	(-0.04-0.00)	-0.02	(-0.04-0.01)
Coefficients estimated after adjusting for all variables in the table;Overall represents the results of multivariable linear regression
Ref Reference, Coeff coefficient, 95%CI 95%Confidence Interval, ISS Injury Severity Score, NCDs non-communicable diseases, CCI Charlson comorbidity index, LOS Length of stay, ICU Intensive care unit.
*p-value < 0.05, **p-value < 0.01, ***p-value < 0.001
