# Supplementary material for: Hospitalization costs of injury in elderly population in China: a quantile regression analysis
Source: BMC Geriatr. 2023 Mar 14;23:143. doi: 10.1186/s12877-023-03729-0 (PMC10013238; doi:10.1186/s12877-023-03729-0)
Supplement: Supplementary file 6 — Additional file 6: Table S3. Multivariable quantile regression on hospitalization costs of surgical patients: Adjusting for the time factor. [file 12877_2023_3729_MOESM6_ESM.xlsx]

## Sheet: Sheet1
Table S3 Multivariable quantile regression on hospitalization costs of surgical patients: Adjusting for the time factor
	Overall		Quantile regression (Ln (Hospitalization costs))
			10th percentile		25th percentile		50th percentile		75th percentile		90th percentile
	coeff	95%CI	coeff	95%CI	coeff	95%CI	coeff	95%CI	coeff	95%CI	coeff	95%CI
Age (ref≥90)
65-69	0.44	(-0.04-0.92)	0.28	(-0.74-1.30)	0.23	(-0.39-0.85)	0.3	(-0.13-0.73)	0.33	(-0.11-0.76)	0.37	(-0.19-0.92)
70-74	0.32	(-0.15-0.80)	0.32	(-0.64-1.29)	0.04	(-0.55-0.63)	0.14	(-0.30-0.57)	0.33	(-0.10-0.76)	0.31	(-0.27-0.90)
75-79	0.43	(-0.05-0.90)	0.13	(-0.83-1.08)	0.11	(-0.46-0.68)	0.26	(-0.14-0.66)	0.36	(-0.06-0.79)	0.38	(-0.20-0.96)
80-84	0.32	(-0.15-0.80)	-0.03	(-0.96-0.91)	-0.01	(-0.56-0.54)	0.12	(-0.27-0.52)	0.17	(-0.28-0.61)	0.22	(-0.37-0.80)
85-89	0.33	(-0.20-0.85)	0.39	(-0.99-1.76)	-0.06	(-0.69-0.58)	0.17	(-0.32-0.67)	0.36	(-0.11-0.83)	0.27	(-0.43-0.96)
Gender: Male (ref=Female)	-0.12	(-0.24-0.00)	-0.03	(-0.27-0.21)	-0.04	(-0.18-0.10)	-0.09	(-0.20-0.02)	-0.12*	(-0.23--0.00)	-0.08	(-0.22-0.06)
Medical Payment type (ref=Other)
Basic Medical Insurance	-0.07	(-0.25-0.11)	-0.19	(-0.50-0.12)	0	(-0.16-0.15)	0.04	(-0.12-0.20)	-0.1	(-0.31-0.11)	-0.08	(-0.33-0.17)
Entire self-pay	-0.02	(-0.21-0.17)	-0.19	(-0.53-0.15)	-0.27	(-0.42-0.07)	0.12	(-0.12-0.36)	0.1	(-0.10-0.30)	0.1	(-0.13-0.34)
Cause of injury (ref=Other)
Falls (W00-W19)	0.27**	(0.08-0.46)	0.50*	(0.11-0.89)	0.36**	(0.11-0.61)	0.24*	(0.01-0.48)	0.17	(-0.07-0.41)	0.09	(-0.16-0.35)
Transport accidents (V01-V99)	0.13	(-0.08-0.35)	0.12	(-0.31-0.56)	0.21	(-0.12-0.53)	0.22	(-0.03-0.46)	0.03	(-0.22-0.28)	-0.09	(-0.39-0.20)
Exposure to inanimate mechanical forces (W20-W49)	-0.05	(-0.31-0.21)	0.37	(-0.23-0.98)	-0.07	(-0.46-0.31)	0.07	(-0.29-0.44)	-0.04	(-0.39-0.32)	-0.16	(-0.56-0.25)
Exposure to animate mechanical forces (W50-W64)	-0.2	(-1.02-0.62)	-0.19	(-5.79-5.42)	-0.66	(-3.58-2.25)	-0.23	(-2.51-2.06)	0.21	(-2.38-2.80)	-0.26	(-3.60-3.09)
Type of injury (ref=Other)
Injuries to the head (S00-S09)	0.25*	(0.04-0.45)	0.21	(-0.24-0.67)	0.15	(-0.10-0.39)	0.34**	(0.09-0.56)	0.30**	(0.09-0.52)	0.21	(-0.11-0.52)
Injuries to the hip and thigh (S70-S79)	0.43***	(0.22-0.63)	0.85***	(0.43-1.27)	0.48***	(0.21-0.75)	0.39***	(0.19-0.59)	0.22*	(0.03-0.42)	0.18*	(0.01-0.40)
Injuries to the abdomen, lower back, lumbar spine and pelvis (S30-S39)	0.30*	(0.06-0.54)	0.38	(-0.20-0.95)	0.12	(-0.24-0.48)	0.21	(-0.10-0.52)	0.29	(-0.02-0.61)	0.36	(-0.03-0.75)
Injuries to the thorax (S20-S29)	0.62***	(0.30-0.94)	1.25*	(0.04-2.46)	0.79**	(0.23-1.34)	0.66***	(0.39-0.93)	0.34	(-0.07-0.74)	0.19	(-0.46-0.83)
Injuries to the knee and lower leg (S80-S89)	0.15	(-0.05-0.34)	0.33	(-0.01-0.68)	0.03	(-0.22-0.28)	0.18	(-0.02-0.38)	0.18	(-0.02-0.39)	0.12	(-0.17-0.41)
ISS (ref<16)
16-24	0.35***	(0.14-0.56)	0.69**	(0.26-1.12)	0.31*	(0.05-0.56)	0.34**	(0.11-0.56)	0.33***	(0.11-0.56)	0.27*	(0.02-0.58)
≥25	0.39*	(0.05-0.72)	0.48	(-0.78-1.74)	0.43	(-0.10-0.95)	0.41*	(0.04-0.77)	0.3	(-0.04-0.64)	0.23	(-0.34-0.81)
Multimorbidity (ref=no NCD)
one NCD	-0.11	(-0.27-0.06)	-0.29	(-0.60-0.03)	-0.14	(-0.36-0.08)	0.01	(-0.15-0.18)	0.01	(-0.16-0.18)	0.02	(-0.17-0.22)
two NCD	0.13	(-0.05-0.31)	-0.01	(-0.31-0.28)	0.08	(-0.13-0.28)	0.16	(-0.01-0.32)	0.25*	(0.05-0.44)	0.23*	(0.01-0.45)
three or more NCD	0.12	(-0.07-0.32)	0.1	(-0.20-0.40)	0.16	(-0.06-0.37)	0.20*	(0.04-0.35)	0.27**	(0.09-0.45)	0.27*	(0.06-0.48)
CCI ≥3 (ref<3)	0.03	(-0.18-0.23)	0.13	(-0.29-0.55)	0.12	(-0.15-0.40)	-0.05	(-0.24-0.14)	-0.11	(-0.31-0.09)	-0.16	(-0.41-0.10)
LOS (ref≤7)
8-14	0.64***	(0.45-0.83)	0.57*	(0.13-1.01)	0.55***	(0.30-0.80)	0.78***	(0.53-1.02)	0.72***	(0.45-0.98)	0.60***	(0.33-0.86)
15-28	1.08***	(0.89-1.26)	1.16***	(0.76-1.55)	1.09***	(0.86-1.32)	1.14***	(0.97-1.32)	0.96***	(0.74-1.18)	0.82***	(0.56-1.07)
≥29	1.58***	(1.36-1.80)	1.54***	(1.06-2.01)	1.52***	(1.25-1.79)	1.57***	(1.36-1.77)	1.36***	(1.11-1.61)	1.31***	(0.96-1.66)
Mode of admission: Emergency admission (ref=Outpatient admission)	-0.04	(-0.16-0.08)	-0.01	(-0.22-0.21)	-0.03	(-0.16-0.10)	-0.06	(-0.16-0.04)	-0.05	(-0.16-0.06)	-0.17*	(-0.30--0.03)
Admission status (ref=General status)
Critically ill status	0.15	(-0.17-0.47)	-0.09	(-1.07-0.90)	-0.11	(-0.79-0.57)	0.16	(-0.33-0.66)	0.44	(-0.10-0.99)	0.33	(-0.09-0.76)
Urgent status	-0.02	(-0.21-0.18)	0.13	(-0.25-0.50)	0.06	(-0.16-0.28)	-0.12	(-0.28-0.04)	-0.02	(-0.22-0.19)	0.09	(-0.22-0.39)
Transferring to other departments, Yes (ref=No)	0.14	(-0.02-0.31)	0.02	(-0.36-0.40)	0.15	(-0.06-0.36)	0.17*	(0.01-0.34)	0.31*	(0.14-0.49)	0.27*	(0.06-0.48)
Intensive care, Yes (ref=No)	0.23	(-0.05-0.52)	0.3	(-0.15-0.75)	0.35*	(0.06-0.64)	0.19	(-0.05-0.43)	0.16	(-0.11-0.43)	0.1	(-0.29-0.48)
Admission to ICU, Yes (ref=No)	0.21	(-0.01-0.43)	0.43*	(0.00-0.87)	0.19	(-0.06-0.44)	0.20*	(0.05-0.36)	-0.01	(-0.18-0.17)	0.02	(-0.21-0.24)
Blood transfusion, Yes (ref=No)	0.15	(-0.01-0.30)	0.04	(-0.25-0.32)	0.14	(-0.03-0.30)	0.13*	(0.01-0.26)	0.13*	(0.00-0.26)	0.14	(-0.04-0.33)
Rescue, Yes (ref=No)	0.1	(-0.13-0.32)	0.17	(-0.24-0.59)	0.14	(-0.07-0.34)	0.09	(-0.14-0.32)	0.05	(-0.22-0.32)	0.23	(-0.14-0.60)
Usage of the ventilator, Yes (ref=No)	0.02	(-0.19-0.23)	-0.03	(-0.41-0.35)	0	(-0.21-0.21)	0.09	(-0.07-0.24)	0.09	(-0.09-0.28)	0.14	(-0.11-0.40)
In-hospital mortality, Yes (ref=No)	0.23	(-0.14-0.60)	0.18	(-1.21-1.57)	0.65*	(0.06-1.25)	0.37*	(0.09-0.66)	0.07	(-0.33-0.46)	-0.07	(-0.79-0.64)
Time(year)	0.03	(-0.01-0.07)	0.03	(-0.05-0.11)	0.03	(-0.02-0.08)	0.04*	(0.00-0.09)	0.05*	(0.00-0.08)	0.05	(-0.01-0.11)
Coefficients estimated after adjusting for all variables in the table; Overall represents the results of multivariable linear regression
Ref Reference, Coeff coefficient, 95%CI 95%Confidence Interval, ISS Injury Severity Score, NCDs non-communicable diseases, CCI Charlson comorbidity index, LOS Length of stay, ICU Intensive care unit.
*p-value < 0.05, **p-value < 0.01, ***p-value < 0.001
